# Supplementary material for: Genome-Wide Analysis Reveals Expansion and Positive Selection of Monocarboxylate Transporter Genes Linked to Enhanced Salinity and Ammonia Tolerance in Sinonovacula constricta
Source: Animals (Basel). 2025 Mar 11;15(6):795. doi: 10.3390/ani15060795 (PMC11939762; doi:10.3390/ani15060795)
Supplement: Supplementary file 1 [file animals-15-00795-s001.zip]

Archive with 1 entries (1 files):
- animals-3516481-supplementary.pdf
